# Supplementary material for: The Spleen Modulates the Balance of Natural and Pathological Autoantibodies in a Mouse Model of Autoimmune Arthritis
Source: Int J Mol Sci. 2024 Oct 30;25(21):11683. doi: 10.3390/ijms252111683 (PMC11545939; doi:10.3390/ijms252111683)
Supplement: Supplementary file 1 [file ijms-25-11683-s001.zip]

Archive with 8 entries (8 files):
- ijms-3254653-supplementary/Fig_S1.pdf
- ijms-3254653-supplementary/Fig_S2.pdf
- ijms-3254653-supplementary/Fig_S3.pdf
- ijms-3254653-supplementary/Fig_S4.pdf
- ijms-3254653-supplementary/Fig_S5.pdf
- ijms-3254653-supplementary/Fig_S6.pdf
- ijms-3254653-supplementary/Fig_S7.pdf
- ijms-3254653-supplementary/ijms-3254653-supplementary.pdf
